# Supplementary material for: Long-Term Changes in Axon Calibers after Injury: Observations on the Mouse Corticospinal Tract
Source: Int J Mol Sci. 2022 Jul 2;23(13):7391. doi: 10.3390/ijms23137391 (PMC9266552; doi:10.3390/ijms23137391)
Supplement: Supplementary file 1 [file ijms-23-07391-s001.zip]

Archive with 1 entries (1 files):
- ijms-1751505-supplementary.pdf
